# Supplementary material for: An Audacious Maneuver: First Record of Leopardus guigna in the Marine Environment
Source: Animals (Basel). 2024 Oct 6;14(19):2879. doi: 10.3390/ani14192879 (PMC11475454; doi:10.3390/ani14192879)
Supplement: Supplementary file 1 [file animals-14-02879-s001.zip]

Archive with 1 entries (1 files):
- VIDEO-2023-07-04-14-51-29.mp4
